# Supplementary material for: Low-Cost, Scalable Simulations in Obstetric Trauma and Resuscitative Hysterotomy for Emergency Medicine Residents
Source: MedEdPORTAL. 2024 Oct 3;20:11452. doi: 10.15766/mep_2374-8265.11452 (PMC11447011; doi:10.15766/mep_2374-8265.11452)
Supplement: Supplementary file 1 — List of Required Equipment.docxResuscitative Hysterotomy Task Trainer Construction.docxSimulation Case.docxQuestionnaire.docx [file mep_2374-8265.11452-s001.zip]

Archive with 5 entries (5 files):
- C. Simulation Case.docx
- D. Questionnaire.docx
- A. List of Required Equipment.docx
- B. Resuscitative Hysterotomy Task Trainer Construction.docx
- _Educational Summary Report_11452.pdf
